# Supplementary material for: A community-informed approach to develop a gardening model for the Bangladeshi community in Brooklyn, NY
Source: Health Promot Int. 2026 May 25;41(3):daag065. doi: 10.1093/heapro/daag065 (PMC13198943; doi:10.1093/heapro/daag065)
Supplement: daag065_Supplementary_Data [file daag065_supplementary_data.zip]

Archive with 2 entries (2 files):
- Supplemental File 1 - Interview Guide.pdf
- Supplemental File 2 - Codebook.pdf
